# Supplementary material for: Diabetes Mellitus as a Risk Factor for Severe Disease and Mortality Among Patients with Melioidosis: A Systematic Review and Meta-Analysis
Source: Life (Basel). 2026 Feb 21;16(2):361. doi: 10.3390/life16020361 (PMC12942006; doi:10.3390/life16020361)
Supplement: Supplementary file 1 [file life-16-00361-s001.zip]

Archive with 3 entries (3 files):
- Supplementary Figure S1_Funnel plot.pdf
- Supplementary Table S1_Search stratergy.pdf
- Supplementary Table S2. Newcastle¿COttawa Scale (NOS) quality assessment.pdf
